# Supplementary material for: DEUS: an R package for accurate small RNA profiling based on differential expression of unique sequences
Source: Bioinformatics. 2019 Jun 22;35(22):4834–6. doi: 10.1093/bioinformatics/btz495 (PMC6853685; doi:10.1093/bioinformatics/btz495)
Supplement: btz495_Supplementary_Data [file btz495_supplementary_data.zip]

Archive with 4 entries (3 files):
- btz495-suppl_data/
- btz495-suppl_data/DEUS_Supplement.pdf
- btz495-suppl_data/Supplemental Table 1.xlsx
- btz495-suppl_data/Supplemental Table 2.xlsx
