# Supplementary material for: DEUS: an R package for accurate small RNA profiling based on differential expression of unique sequences
Source: Bioinformatics. 2019 Jun 22;35(22):4834–6. doi: 10.1093/bioinformatics/btz495 (PMC6853685; doi:10.1093/bioinformatics/btz495)
Supplement: btz495_Supplementary_Data [file btz495_supplementary_data.zip › btz495-suppl_data/Supplemental Table 1.xlsx]

## Sheet: Sheet1
Sequence	SequenceID	Log2FoldChange	p-value	IHW p-value	average read counts condition 1	SD read counts condition 1	average read counts condition 2	SD read counts condition 2	ClusterID	Length	Blast e-value	piR	ENS	tRNA	miR	Other	FeatureList
TTATAAAGCAATGAGACTGATT	seq_269	-0.915982	0.00417579	0.00620622	627.974	62.9907	331.047	146.293	807	22	5.44e-05	0	1	0	2	0	ENST00000362125,hsa-miR-340-5p,hsa-mir-340
TTATAAAGCAATGAGACTGAT	seq_639	-1.11058	3.07447e-05	0.000107954	228.207	25.3169	104.297	39.5423	807	21	0.000184	0	1	0	2	0	ENST00000362125,hsa-miR-340-5p,hsa-mir-340
TTATAAAGCAATGAGACTGATC	seq_1133	-0.996047	0.000378914	0.000689156	95.1347	13.837	46.87	20.9564	807	22	NA	0	0	0	0	0	NA
TTATAAAGCAATGAGACTGA	seq_2485	-0.979039	0.00339769	0.00348981	39.9833	8.35123	19.1434	10.3431	807	20	0.000607	0	1	0	2	0	ENST00000362125,hsa-miR-340-5p,hsa-mir-340
TTATAAAGCAATGAGACTGAC	seq_2384	-1.06742	1.09668e-06	3.93494e-06	36.4841	6.96505	17.4055	5.86617	807	21	NA	0	0	0	0	0	NA
CTATAAAGCAATGAGACTGATT	seq_3116	1.41073	0.000319965	0.000576998	14.4603	3.92307	38.4147	21.7533	807	22	NA	0	0	0	0	0	NA
ATATAAAGCAATGAGACTGATT	seq_3226	1.57461	5.2867e-07	2.50549e-06	13.456	5.57127	41.9748	16.7152	807	22	NA	0	0	0	0	0	NA
CTATAAAGCAATGAGACTGAT	seq_4633	1.19185	0.00223941	0.00238958	5.32575	0.909201	11.7349	6.93327	807	21	NA	0	0	0	0	0	NA
ATATAAAGCAATGAGACTGAT	seq_4928	1.43955	0.000125126	0.000226485	5.30584	2.04823	14.5378	7.49526	807	21	NA	0	0	0	0	0	NA
GTATACAGCAATGAGACTGATT	seq_5746	2.11484	6.21333e-07	1.79928e-06	5.28858	2.80012	23.8962	12.0669	807	22	NA	0	0	0	0	0	NA
Sequence	SequenceID	Log2FoldChange	p-value	IHW p-value	average read counts condition 1	SD read counts condition 1	average read counts condition 2	SD read counts condition 2	ClusterID	Length	Blast e-value	piR	ENS	tRNA	miR	Other	FeatureList
GGGGGTGTAGCTCAGTGGTAGAGC	seq_3566	-1.9376	0.0128524	0.0105735	50.1418	31.616	12.2811	13.5452	300	24	4.48e-06	166	0	13	0	0	piR-36242-L24,piR-36254-L24,piR-36243-L28,piR-36255-L28,piR-36256-L32,piR-36254-L23,piR-36242-L23,piR-36255-L27,piR-36243-L27,piR-36256-L31,piR-36256-L30,piR-36255-L26,piR-36243-L26,piR-36254-L22,piR-36242-L22,piR-36258-L24,piR-36256-L29,piR-36255-L25,piR-36244-L20,piR-36243-L25,piR-36256-L28,piR-36255-L24,piR-36243-L24,piR-36254-L21,piR-36242-L21,piR-36242-L20,piR-36254-L20,piR-36244-L19,piR-362…
GGGGGTGTAGCTCAGTGGTAGAGCGC	seq_3313	-2.18034	0.00673494	0.00602798	64.6937	44.7672	13.2576	16.4906	300	26	3.51e-07	166	0	9	0	0	piR-36242-L24,piR-36254-L24,piR-36243-L28,piR-36255-L28,piR-36256-L32,piR-36254-L23,piR-36242-L23,piR-36255-L27,piR-36243-L27,piR-36256-L31,piR-36256-L30,piR-36255-L26,piR-36243-L26,piR-36254-L22,piR-36242-L22,piR-36258-L24,piR-36256-L29,piR-36255-L25,piR-36244-L20,piR-36243-L25,piR-36256-L28,piR-36255-L24,piR-36243-L24,piR-36254-L21,piR-36242-L21,piR-36242-L20,piR-36254-L20,piR-36244-L19,piR-362…
GGGGATGTAGCTCAGTGGTAGAGC	seq_3312	-2.04517	0.00780699	0.00827803	63.9861	44.2402	14.5432	17.5868	300	24	4.48e-06	10	0	8	0	0	piR-36225-L8,piR-36229-L2,piR-36225-L7,piR-36225-L6,chr6.tRNA119-AlaCGC,piR-36225-L5,chr6.tRNA120-AlaAGC,chr6.tRNA66-AlaTGC,chr6.tRNA10-AlaCGC,piR-36225-L4,chr5.tRNA8-AlaTGC,piR-36225-L3,chr2.tRNA13-AlaCGC,chr12.tRNA8-AlaTGC,piR-36229,piR-36225-L2,piR-36225,chr12.tRNA13-AlaTGC
GGGGATGTAGCTCAGTGGTAGAGCGC	seq_3120	-1.93429	0.00290253	0.002895	48.4704	33.417	11.9336	12.1379	300	26	3.51e-07	10	0	8	0	0	piR-36225-L8,piR-36229-L2,piR-36225-L7,piR-36225-L6,chr6.tRNA119-AlaCGC,piR-36225-L5,chr6.tRNA120-AlaAGC,chr6.tRNA66-AlaTGC,chr6.tRNA10-AlaCGC,piR-36225-L4,chr5.tRNA8-AlaTGC,piR-36225-L3,chr2.tRNA13-AlaCGC,chr12.tRNA8-AlaTGC,piR-36229,piR-36225-L2,piR-36225,chr12.tRNA13-AlaTGC
