# Supplementary material for: DEUS: an R package for accurate small RNA profiling based on differential expression of unique sequences
Source: Bioinformatics. 2019 Jun 22;35(22):4834–6. doi: 10.1093/bioinformatics/btz495 (PMC6853685; doi:10.1093/bioinformatics/btz495)
Supplement: btz495_Supplementary_Data [file btz495_supplementary_data.zip › btz495-suppl_data/Supplemental Table 2.xlsx]

## Sheet: Overview
sample source	average read length	total input reads	total unique reads	unique read fraction	uniquely mapped read fraction	multimapped (MMAP) read fraction	non-annotated (NA) read fraction
mmu B-cell	22.3261	3.44379e+06	1.18316e+06	0.3349	0.473981	0.526019	0.604736
hsp PBMC	22	1.17403e+07	5.12145e+06	0.43705	0.44493	0.55507	0.283937
hsp myocyte	26.3	2.30232e+07	1.27131e+07	0.55235	0.565673	0.434327	0.324951
hsp cell line	23	3.40203e+07	2.39969e+07	0.704633	0.719754	0.280246	0.235856
mmu sperm	28.4706	1.25688e+07	2.93864e+06	0.233635	0.291242	0.708758	0.711701
hsp sperm	28.0714	2.55997e+07	3.9791e+06	0.154929	0.161	0.839	0.398279
hsp plasma	26.8421	5.40584e+06	1.30242e+06	0.245205	0.273855	0.726145	0.599054
hsp exosome	24.2222	9.03082e+06	1.24447e+06	0.134878	0.148279	0.851721	0.416804
average	25.1541	1.56041e+07	6.5599e+06	0.349698	0.384839	0.615161	0.446915

## Sheet: mmu B-cell
sample_mmu B-cell	average read length	total input reads	total unique reads	unique read fraction	uniquely mapped read fraction	multimapped (MMAP) read fraction	non-annotated (NA) read fraction
sncRNASeq-mmu_B-cell-S1	24	2538951	870933	0.343	0.484806	0.515194	0.588361
sncRNASeq-mmu_B-cell-S2	21	6027015	2231968	0.3703	0.498184	0.501816	0.556769
sncRNASeq-mmu_B-cell-S3	25	2511567	783789	0.3121	0.460936	0.539064	0.644783
sncRNASeq-mmu_B-cell-S4	20	5912013	2138397	0.3617	0.499034	0.500966	0.550108
sncRNASeq-mmu_B-cell-S5	24	2717303	833521	0.3067	0.451827	0.548173	0.654724
sncRNASeq-mmu_B-cell-S6	21	6510509	2390123	0.3671	0.511566	0.488434	0.552225
sncRNASeq-mmu_B-cell-S7	20	1949560	542545	0.2783	0.429674	0.570326	0.670519
sncRNASeq-mmu_B-cell-S8	25	2946697	835625	0.2836	0.43537	0.56463	0.688876
sncRNASeq-mmu_B-cell-S9	25	2770395	812931	0.2934	0.436802	0.563198	0.690244
sncRNASeq-mmu_B-cell-S10	20	2827973	939230	0.3321	0.474429	0.525571	0.604199
sncRNASeq-mmu_B-cell-S11	20	5046983	1795703	0.3558	0.493071	0.506929	0.537544
sncRNASeq-mmu_B-cell-S12	20	1504817	526601	0.3499	0.476378	0.523622	0.554599
sncRNASeq-mmu_B-cell-S13	21	5960409	2098648	0.3521	0.496475	0.503525	0.571291
sncRNASeq-mmu_B-cell-S14	20	3821620	1263372	0.3306	0.479547	0.520453	0.598981
sncRNASeq-mmu_B-cell-S15	25	2804014	843204	0.3007	0.450487	0.549513	0.683358
sncRNASeq-mmu_B-cell-S16	21	4959943	1986021	0.4004	0.54417	0.45583	0.534613
sncRNASeq-mmu_B-cell-S17	24	1947262	560382	0.2878	0.434022	0.565978	0.6965
sncRNASeq-mmu_B-cell-S18	25	2772587	958200	0.3456	0.481404	0.518596	0.598731
sncRNASeq-mmu_B-cell-S19	24	1231038	346520	0.2815	0.431021	0.568979	0.69323
sncRNASeq-mmu_B-cell-S20	24	2854333	799217	0.28	0.415245	0.584755	0.696594
sncRNASeq-mmu_B-cell-S21	24	2792760	972967	0.3484	0.477653	0.522347	0.600206
sncRNASeq-mmu_B-cell-S22	23	1575129	443522	0.2816	0.425185	0.574815	0.6415
sncRNASeq-mmu_B-cell-S23	24	3478348	1401299	0.4029	0.524883	0.475117	0.529707
sncRNASeq-mmu_B-cell-S24	24	2424282	685397	0.2827	0.434923	0.565077	0.698725
sncRNASeq-mmu_B-cell-S25	24	2661730	966641	0.3632	0.490215	0.509785	0.569751
sncRNASeq-mmu_B-cell-S26	24	3451475	1114717	0.323	0.456537	0.543463	0.621071
sncRNASeq-mmu_B-cell-S27	24	3705766	1421287	0.3835	0.51147	0.48853	0.547308
sncRNASeq-mmu_B-cell-S28	24	2608807	761971	0.2921	0.436622	0.563378	0.67597
sncRNASeq-mmu_B-cell-S29	24	1329152	472481	0.3555	0.478337	0.521663	0.60736
sncRNASeq-mmu_B-cell-S30	23	2490736	846565	0.3399	0.47274	0.52726	0.584447
sncRNASeq-mmu_B-cell-S31	24	2675503	1160805	0.4339	0.54938	0.45062	0.503644
sncRNASeq-mmu_B-cell-S32	21	5663026	2247080	0.3968	0.522037	0.477963	0.517404
sncRNASeq-mmu_B-cell-S33	20	3885036	1199279	0.3087	0.455041	0.544959	0.611109
sncRNASeq-mmu_B-cell-S34	21	6088114	2169411	0.3563	0.492876	0.507124	0.570823
sncRNASeq-mmu_B-cell-S35	20	1451793	406192	0.2798	0.424132	0.575868	0.672668
sncRNASeq-mmu_B-cell-S36	20	4384831	1321302	0.3013	0.442048	0.557952	0.640423
sncRNASeq-mmu_B-cell-S37	20	4353909	1581559	0.3633	0.500758	0.499242	0.542029
sncRNASeq-mmu_B-cell-S38	20	2682488	770315	0.2872	0.439951	0.560049	0.667593
sncRNASeq-mmu_B-cell-S39	21	3765241	1490195	0.3958	0.520789	0.479211	0.548409
sncRNASeq-mmu_B-cell-S40	20	3351780	1101409	0.3286	0.469027	0.530973	0.574413
sncRNASeq-mmu_B-cell-S41	21	4973789	1880291	0.378	0.50353	0.49647	0.522306
sncRNASeq-mmu_B-cell-S42	21	5606743	1935394	0.3452	0.489021	0.510979	0.535002
sncRNASeq-mmu_B-cell-S43	21	3425173	1325544	0.387	0.519742	0.480258	0.523948
sncRNASeq-mmu_B-cell-S44	20	5537858	1842348	0.3327	0.475898	0.524102	0.61234
sncRNASeq-mmu_B-cell-S45	25	2004570	568196	0.2835	0.433486	0.566514	0.701809
sncRNASeq-mmu_B-cell-S46	25	2431430	782434	0.3218	0.472402	0.527598	0.631656
average	22.3261	3.44379e+06	1.18316e+06	0.3349	0.473981	0.526019	0.604736

## Sheet: hsp PBMC
sample_hsp PBMC	average read length	total input reads	total unique reads	unique read fraction	uniquely mapped read fraction	multimapped (MMAP) read fraction	non-annotated (NA) read fraction
sncRNASeq-hsp_PBMC-S10	22	12269828	5967025	0.4863	0.494609	0.505391	0.350219
sncRNASeq-hsp_PBMC-S11	22	11916635	5140222	0.4313	0.438804	0.561196	0.303678
sncRNASeq-hsp_PBMC-S12	22	11994377	6561555	0.5471	0.555319	0.444681	0.249466
sncRNASeq-hsp_PBMC-S13	22	13535719	7885648	0.5826	0.591352	0.408648	0.227917
sncRNASeq-hsp_PBMC-S14	22	13483318	7279579	0.5399	0.548679	0.451321	0.253667
sncRNASeq-hsp_PBMC-S15	22	12393173	3651054	0.2946	0.300153	0.699847	0.256724
sncRNASeq-hsp_PBMC-S16	22	6404724	3336684	0.521	0.531795	0.468205	0.317805
sncRNASeq-hsp_PBMC-S1	22	11031234	3896094	0.3532	0.360519	0.639481	0.315073
sncRNASeq-hsp_PBMC-S2	22	12329734	5405717	0.4384	0.445846	0.554154	0.310763
sncRNASeq-hsp_PBMC-S3	22	11086570	4405109	0.3973	0.404747	0.595253	0.291845
sncRNASeq-hsp_PBMC-S4	22	10899831	5672304	0.5204	0.529184	0.470816	0.26092
sncRNASeq-hsp_PBMC-S5	22	12259837	4597112	0.375	0.38133	0.61867	0.273092
sncRNASeq-hsp_PBMC-S6	22	11849076	4519060	0.3814	0.389104	0.610896	0.30082
sncRNASeq-hsp_PBMC-S7	22	13016651	4533528	0.3483	0.355699	0.644301	0.27389
sncRNASeq-hsp_PBMC-S8	22	12539163	5041451	0.4021	0.410599	0.589401	0.279401
sncRNASeq-hsp_PBMC-S9	22	10834888	4051087	0.3739	0.381142	0.618858	0.277712
average	22	1.17403e+07	5.12145e+06	0.43705	0.44493	0.55507	0.283937

## Sheet: hsp myocyte
sample_hsp myocyte	average read length	total input reads	total unique reads	unique read fraction	uniquely mapped read fraction	multimapped (MMAP) read fraction	non-annotated (NA) read fraction
sncRNASeq-hsp_myocyte-S10	26	23101431	13254927	0.5738	0.589299	0.410701	0.326275
sncRNASeq-hsp_myocyte-S11	26	22155931	12887734	0.5817	0.595516	0.404484	0.335509
sncRNASeq-hsp_myocyte-S12	26	22756482	12405529	0.5451	0.556281	0.443719	0.326711
sncRNASeq-hsp_myocyte-S13	26	19997473	11402442	0.5702	0.584881	0.415119	0.309174
sncRNASeq-hsp_myocyte-S14	27	21738972	10687668	0.4916	0.502658	0.497342	0.336548
sncRNASeq-hsp_myocyte-S15	26	20819168	11195510	0.5378	0.551646	0.448354	0.312369
sncRNASeq-hsp_myocyte-S16	27	19871915	10171601	0.5119	0.524005	0.475995	0.324438
sncRNASeq-hsp_myocyte-S17	26	21391834	12251764	0.5727	0.586843	0.413157	0.324723
sncRNASeq-hsp_myocyte-S18	26	22792335	12503282	0.5486	0.561687	0.438313	0.330808
sncRNASeq-hsp_myocyte-S19	25	18595944	10962957	0.5895	0.603625	0.396375	0.327184
sncRNASeq-hsp_myocyte-S1	27	28172633	15575881	0.5529	0.566148	0.433852	0.325487
sncRNASeq-hsp_myocyte-S20	26	25507709	14093732	0.5525	0.565044	0.434956	0.328712
sncRNASeq-hsp_myocyte-S2	26	24266082	13288637	0.5476	0.560778	0.439222	0.325156
sncRNASeq-hsp_myocyte-S3	27	22945046	12758591	0.556	0.569555	0.430445	0.324576
sncRNASeq-hsp_myocyte-S4	26	24140403	13665326	0.5661	0.581092	0.418908	0.327471
sncRNASeq-hsp_myocyte-S5	26	24967217	13285568	0.5321	0.544236	0.455764	0.313809
sncRNASeq-hsp_myocyte-S6	27	25209716	13897005	0.5513	0.564047	0.435953	0.317893
sncRNASeq-hsp_myocyte-S7	26	24412102	14716096	0.6028	0.618003	0.381997	0.329674
sncRNASeq-hsp_myocyte-S8	27	24961137	12730969	0.51	0.52426	0.47574	0.34044
sncRNASeq-hsp_myocyte-S9	27	22659472	12527162	0.5528	0.563851	0.436149	0.312061
average	26.3	2.30232e+07	1.27131e+07	0.55235	0.565673	0.434327	0.324951

## Sheet: hsp cell line
sample_hsp cell line	average read length	total input reads	total unique reads	unique read fraction	uniquely mapped read fraction	multimapped (MMAP) read fraction	non-annotated (NA) read fraction
SRR1917323_trimmed_trimmed.Log.final.out	23	26979841	19130178	0.7091	0.726091	0.273909	0.238806
SRR1917324_trimmed_trimmed.Log.final.out	23	29955962	22958103	0.7664	0.784683	0.215317	0.200451
SRR1917325_trimmed_trimmed.Log.final.out	23	21879428	15546871	0.7106	0.724732	0.275268	0.248414
SRR1917329_trimmed_trimmed.Log.final.out	23	58367782	41001906	0.7025	0.715814	0.284186	0.231175
SRR1917330_trimmed_trimmed.Log.final.out	23	37132641	26669975	0.7182	0.731216	0.268784	0.224289
SRR1917331_trimmed_trimmed.Log.final.out	24	23634654	15430381	0.6529	0.665139	0.334861	0.252676
SRR1917335_trimmed_trimmed.Log.final.out	23	27746233	19772612	0.7126	0.728258	0.271742	0.227611
SRR1917336_trimmed_trimmed.Log.final.out	22	45525368	32684207	0.7179	0.735629	0.264371	0.245251
SRR1917337_trimmed_trimmed.Log.final.out	23	34960885	22777711	0.6515	0.666224	0.333776	0.254029
average	23	3.40203e+07	2.39969e+07	0.704633	0.719754	0.280246	0.235856

## Sheet: mmu sperm
sample_mmu sperm	average read length	total input reads	total unique reads	unique read fraction	uniquely mapped read fraction	multimapped (MMAP) read fraction	non-annotated (NA) read fraction
sncRNASeq-mmu_sperm-S1	27	13562980	2849344	0.2101	0.276447	0.723553	0.735992
sncRNASeq-mmu_sperm-S2	28	10793671	2057654	0.1906	0.241602	0.758398	0.714763
sncRNASeq-mmu_sperm-S3	27	13344378	3054371	0.2289	0.316379	0.683621	0.757541
sncRNASeq-mmu_sperm-S4	28	12335421	2716899	0.2203	0.278649	0.721351	0.720421
sncRNASeq-mmu_sperm-S5	29	12752255	3355074	0.2631	0.324414	0.675586	0.744949
sncRNASeq-mmu_sperm-S6	29	11786944	2756357	0.2338	0.28474	0.71526	0.724762
sncRNASeq-mmu_sperm-S7	30	13984804	2616546	0.1871	0.222315	0.777685	0.689744
sncRNASeq-mmu_sperm-S8	29	13069188	3439086	0.2631	0.32904	0.67096	0.737058
sncRNASeq-mmu_sperm-S9	29	11193786	2461727	0.2199	0.25895	0.74105	0.679072
sncRNASeq-mmu_sperm-S10	29	15282474	3433179	0.2246	0.263832	0.736168	0.679387
sncRNASeq-mmu_sperm-S11	27	11150190	2714101	0.2434	0.307479	0.692521	0.725734
sncRNASeq-mmu_sperm-S12	28	11827590	3110657	0.263	0.317518	0.682482	0.689094
sncRNASeq-mmu_sperm-S13	29	11724656	2476051	0.2112	0.245296	0.754704	0.655126
sncRNASeq-mmu_sperm-S14	28	10708536	2551351	0.2383	0.280254	0.719746	0.650208
sncRNASeq-mmu_sperm-S15	29	12566684	2587240	0.2059	0.240173	0.759827	0.652793
sncRNASeq-mmu_sperm-S16	29	15612244	4159875	0.2664	0.370051	0.629949	0.786815
sncRNASeq-mmu_sperm-S17	29	11973657	3617327	0.3021	0.393975	0.606025	0.755451
average	28.4706	1.25688e+07	2.93864e+06	0.233635	0.291242	0.708758	0.711701

## Sheet: hsp sperm
sample_hsp sperm	average read length	total input reads	total unique reads	unique read fraction	uniquely mapped read fraction	multimapped (MMAP) read fraction	non-annotated (NA) read fraction
sncRNASeq-hsp_sperm-S1	29	34779317	6755002	0.1942	0.199445	0.800555	0.405959
sncRNASeq-hsp_sperm-S2	29	32735198	4652809	0.1421	0.145386	0.854614	0.412629
sncRNASeq-hsp_sperm-S3	29	31378822	5592659	0.1782	0.183258	0.816742	0.419063
sncRNASeq-hsp_sperm-S4	28	19024038	2305478	0.1212	0.130914	0.869086	0.448588
sncRNASeq-hsp_sperm-S5	29	29129358	5520359	0.1895	0.196089	0.803911	0.376366
sncRNASeq-hsp_sperm-S6	28	28522976	4539876	0.1592	0.16494	0.83506	0.419418
sncRNASeq-hsp_sperm-S7	26	20363446	2891613	0.142	0.150106	0.849894	0.379166
sncRNASeq-hsp_sperm-S8	30	28128011	3196790	0.1137	0.116963	0.883037	0.341918
sncRNASeq-hsp_sperm-S9	27	24021615	4233657	0.1762	0.181706	0.818294	0.376074
sncRNASeq-hsp_sperm-S10	29	32550456	4086760	0.1256	0.128137	0.871863	0.419997
sncRNASeq-hsp_sperm-S11	28	22414242	3267494	0.1458	0.150511	0.849489	0.397307
sncRNASeq-hsp_sperm-S12	27	17555863	2663831	0.1517	0.161865	0.838135	0.356228
sncRNASeq-hsp_sperm-S13	28	24701324	3586317	0.1452	0.15	0.85	0.432491
sncRNASeq-hsp_sperm-S14	26	13091653	2414729	0.1844	0.194679	0.805321	0.390698
average	28.0714	2.55997e+07	3.9791e+06	0.154929	0.161	0.839	0.398279

## Sheet: hsp plasma
sample_hsp plasma	average read length	total input reads	total unique reads	unique read fraction	uniquely mapped read fraction	multimapped (MMAP) read fraction	non-annotated (NA) read fraction
sncRNASeq-hsp_plasma-S1	27	11060500	2705696	0.2446	0.267352	0.732648	0.530869
sncRNASeq-hsp_plasma-S2	24	8804259	2251113	0.2557	0.330746	0.669254	0.599946
sncRNASeq-hsp_plasma-S3	29	14288113	2852099	0.1996	0.208264	0.791736	0.523778
sncRNASeq-hsp_plasma-S4	26	7569014	1764153	0.2331	0.271457	0.728543	0.570285
sncRNASeq-hsp_plasma-S5	28	14483146	3736649	0.258	0.266144	0.733856	0.518089
sncRNASeq-hsp_plasma-S6	26	5029755	1187870	0.2362	0.270406	0.729594	0.555957
sncRNASeq-hsp_plasma-S7	26	2032208	520058	0.2559	0.290994	0.709006	0.545628
sncRNASeq-hsp_plasma-S8	28	4834362	1096124	0.2267	0.239894	0.760106	0.612375
sncRNASeq-hsp_plasma-S9	28	4882360	1208293	0.2475	0.263242	0.736758	0.617819
sncRNASeq-hsp_plasma-S10	26	3160863	737274	0.2333	0.26847	0.73153	0.631855
sncRNASeq-hsp_plasma-S11	27	2307784	595135	0.2579	0.285351	0.714649	0.617618
sncRNASeq-hsp_plasma-S12	27	1649680	394500	0.2391	0.267989	0.732011	0.640919
sncRNASeq-hsp_plasma-S13	27	984310	226989	0.2306	0.267859	0.732141	0.654666
sncRNASeq-hsp_plasma-S14	27	2643122	643002	0.2433	0.277771	0.722229	0.63782
sncRNASeq-hsp_plasma-S15	26	2569128	794274	0.3092	0.33737	0.66263	0.624336
sncRNASeq-hsp_plasma-S16	27	4759083	1257696	0.2643	0.285452	0.714548	0.609825
sncRNASeq-hsp_plasma-S17	27	7371097	1741671	0.2363	0.272738	0.727262	0.653458
sncRNASeq-hsp_plasma-S18	27	1708686	437744	0.2562	0.273513	0.726487	0.61505
sncRNASeq-hsp_plasma-S19	27	2573398	595604	0.2314	0.25823	0.74177	0.621737
average	26.8421	5.40584e+06	1.30242e+06	0.245205	0.273855	0.726145	0.599054

## Sheet: hsp exosome
sample_hsp exosome	average read length	total input reads	total unique reads	unique read fraction	uniquely mapped read fraction	multimapped (MMAP) read fraction	non-annotated (NA) read fraction
SRR1917326_trimmed_trimmed.Log.final.out	24	11029870	2014961	0.1827	0.194011	0.805989	0.378774
SRR1917327_trimmed_trimmed.Log.final.out	24	17645031	2514047	0.1425	0.151306	0.848694	0.461954
SRR1917328_trimmed_trimmed.Log.final.out	23	16551629	2005210	0.1211	0.12608	0.87392	0.309678
SRR1917332_trimmed_trimmed.Log.final.out	24	4932461	644016	0.1306	0.144262	0.855738	0.466894
SRR1917333_trimmed_trimmed.Log.final.out	24	4527350	530329	0.1171	0.133493	0.866507	0.466067
SRR1917334_trimmed_trimmed.Log.final.out	25	7591672	1220875	0.1608	0.181613	0.818387	0.431916
SRR1917338_trimmed_trimmed.Log.final.out	25	6641444	837488	0.1261	0.144147	0.855853	0.44602
SRR1917339_trimmed_trimmed.Log.final.out	25	6359591	633907	0.0997	0.113373	0.886627	0.426468
SRR1917340_trimmed_trimmed.Log.final.out	24	5998365	799368	0.1333	0.146226	0.853774	0.363467
average	24.2222	9.03082e+06	1.24447e+06	0.134878	0.148279	0.851721	0.416804
